# Supplementary material for: Association between Salt-Related Knowledge, Attitudes, and Behaviours and 24 h Urinary Salt Excretion in Nepal
Source: Nutrients. 2024 Jun 18;16(12):1928. doi: 10.3390/nu16121928 (PMC11206565; doi:10.3390/nu16121928)
Supplement: Supplementary file 1 [file nutrients-16-01928-s001.zip]

Archive with 6 entries (6 files):
- S1_Figure 1.pdf
- S1_Figure 2.pdf
- S1_Figure 3.pdf
- S1_Table 1.pdf
- S1_Table 2.pdf
- sodium-to-potassium ratio calcualation.xlsx
