# Supplementary material for: Association between Salt-Related Knowledge, Attitudes, and Behaviours and 24 h Urinary Salt Excretion in Nepal
Source: Nutrients. 2024 Jun 18;16(12):1928. doi: 10.3390/nu16121928 (PMC11206565; doi:10.3390/nu16121928)
Supplement: Supplementary file 1 [file nutrients-16-01928-s001.zip › sodium-to-potassium ratio calcualation.xlsx]

## Sheet: Sheet1
SN	24-hour sodium excretion (mmol/day)	24-hour potassium excretion (mmol/day)	Sodium-to-potassium ratio (Na/K)
1	131.9	30.6	4.31046
2	356.6	45.7	7.80306
3	133	40.3	3.30025
4	278.7	34.4	8.10174
5	134.1	26.8	5.00373
6	398.5	50.8	7.84449
7	131.3	36.2	3.62707
8	112	35.6	3.14607
9	386.4	53.8	7.18216
10	233.5	39	5.98718
11	216	35.7	6.05042
12	137.8	30.8	4.47403
13	124.7	31.6	3.9462
14	303	68.1	4.44934
15	231	58.8	3.92857
16	296.2	42.3	7.00236
17	150	27.8	5.39568
18	265.8	45.1	5.89357
19	429.2	71.3	6.01964
20	287.7	76.8	3.74609
21	79.4	14	5.67143
22	431.6	95.6	4.51464
23	295	37.6	7.84574
24	179.3	23.01	7.79226
25	105.6	25.7	4.10895
26	225.7	31.4	7.1879
27	280.4	38.7	7.24548
28	398.5	39.2	10.1658
29	291.2	46.3	6.28942
30	81.36	19.8	4.10909
31	145.6	47.8	3.04603
32	227.5	19.14	11.8861
33	288	64.1	4.49298
34	257.1	51.5	4.99223
35	165.7	20.7	8.00483
36	138.4	30.4	4.55263
37	389.5	61.1	6.3748
38	100.2	29.6	3.38514
39	217.6	50.7	4.29191
40	180	17.1	10.5263
41	241.1	51.3	4.69981
42	227.9	36.1	6.31302
43	91.8	34.1	2.69208
44	269.8	64	4.21563
45	249.6	23.4	10.6667
46	245.6	36.4	6.74725
47	183.1	33.9	5.40118
48	81.6	18.3	4.45902
49	231.2	32.1	7.20249
50	244.2	52.02	4.69435
51	163.97	34.96	4.69022
52	261.6	60	4.36
53	315.1	90.3	3.48948
54	127.2	36.1	3.52355
55	196	57.8	3.391
56	159.6	26.4	6.04545
57	162.58	39.16	4.15169
58	258.3	30.7	8.41368
59	153	41.8	3.66029
60	280	52.2	5.36398
61	193.2	48.5	3.98351
62	127.6	36.6	3.48634
63	76.9	25.8	2.98062
64	291.2	38.4	7.58333
65	166.4	32.24	5.16129
66	217.4	40.5	5.3679
67	157.4	31.6	4.98101
68	225.4	51.5	4.3767
69	215	37.3	5.76408
70	194.4	39.1	4.97187
71	243.6	45.57	5.34562
72	122.7	31.3	3.92013
73	145.5	28.2	5.15957
74	203.04	33.5	6.0609
75	200.6	36	5.57222
76	211	33.1	6.37462
77	96.8	28.2	3.43262
78	205.8	36.3	5.66942
79	93.5	32.3	2.89474
80	179.4	48	3.7375
81	395.6	33.4	11.8443
82	428	67.6	6.33136
83	237	40.8	5.80882
84	141.4	41.9	3.3747
85	195.3	51.5	3.79223
86	353.3	50.6	6.98221
87	379.5	64.9	5.84746
88	239.6	37.2	6.44086
89	148	34.2	4.32749
90	220.8	55.4	3.98556
91	345	48.3	7.14286
92	266	37.8	7.03704
93	296.7	60.8	4.87993
94	246	34.2	7.19298
95	141.92	39.84	3.56225
96	162.36	23.17	7.00734
97	304.9	79.9	3.81602
98	114.8	26.9	4.26766
99	288.9	40.3	7.16873
100	109.2	41.6	2.625
101	108.24	28.16	3.84375
102	343.8	85.5	4.02105
103	251.3	64.5	3.89612
104	252	33.92	7.42925
105	345.6	32.9	10.5046
106	290.4	81.5	3.56319
107	295.2	49.05	6.01835
108	260.6	20.4	12.7745
109	289	82.8	3.49034
110	262.8	33.33	7.88479
111	155.8	37.6	4.14362
112	398.3	67.1	5.93592
113	79.3	34.3	2.31195
114	340.4	76.22	4.46602
115	158	82.8	1.90821
116	160	41.2	3.8835
117	39.65	9.4	4.21809
118	135.24	39.69	3.40741
119	165	26.4	6.25
120	102	47.4	2.1519
121	146.7	34.6	4.23988
122	247.2	65.4	3.77982
123	269.8	51.7	5.21857
124	288.9	65.9	4.38392
125	126.9	38.4	3.30469
126	192.4	41.9	4.59189
127	161.9	55.5	2.91712
128	257	39.5	6.50633
129	266.9	39.37	6.77927
130	108.8	65.8	1.6535
131	118.1	30.1	3.92359
132	265.05	49.4	5.36538
133	443.5	56.5	7.84956
134	225.2	48.9	4.60532
135	277.5	62	4.47581
136	224.2	43.51	5.15284
137	278.8	43.3	6.4388
138	216	73.4	2.94278
139	352.78	119.97	2.94057
140	329.2	76.8	4.28646
141	267.14	40.85	6.53953
142	194.3	37.7	5.15385
143	232.3	64.9	3.57935
144	295.2	67.2	4.39286
145	212.2	30.3	7.0033
146	257.01	54.21	4.74101
147	145.07	33.41	4.34211
148	261.6	61.4	4.26059
149	272.4	40.7	6.69287
150	246.1	42.3	5.81797
151	241.3	37.2	6.48656
152	213.46	29.49	7.23839
153	271.25	32.5	8.34615
154	238	31.1	7.65273
155	398.1	60.2	6.61296
156	154.5	47.1	3.28025
157	225.9	54.1	4.1756
158	357.8	31.5	11.3587
159	327	74.4	4.39516
160	222	46.4	4.78448
161	260.6	57.9	4.50086
162	179.76	40.11	4.48168
163	305.2	28.6	10.6713
164	220.7	44.7	4.93736
165	131.04	46.6	2.81202
166	168	43.4	3.87097
167	289.05	52.07	5.55118
168	245.8	31.1	7.90354
169	194.5	55.8	3.48566
170	192	64.4	2.98137
171	193.6	27.4	7.06569
172	218.05	43.3	5.0358
173	243.6	30.5	7.98689
174	232	39.7	5.84383
175	120.2	31.7	3.7918
176	423.5	64.4	6.57609
177	114.8	36.3	3.16253
178	354.2	46.7	7.58458
179	259.4	57.4	4.51916
180	204	61.4	3.32248
181	256.8	57.1	4.49737
182	154.8	45.4	3.40969
183	168.4	32.92	5.11543
184	214	37.8	5.66138
185	192.9	37.6	5.13032
186	378.2	35.1	10.7749
187	323.3	76.3	4.23722
188	216	58.4	3.69863
189	126.9	30.9	4.1068
190	588.6	54.8	10.7409
191	230.4	29.3	7.86348
192	185.4	51.3	3.61404
193	235.69	36.02	6.54331
194	250.7	92.5	2.71027
195	362.3	54.3	6.67219
196	328.9	78.5	4.18981
197	281.6	78.8	3.5736
198	188.5	56.7	3.32451
199	286	45.4	6.29956
200	366	79.3	4.61538
201	232.2	75.1	3.09188
202	172.5	48	3.59375
203	245.6	33.43	7.34669
204	148.2	36.1	4.10526
205	264.1	29.9	8.83278
206	169	32.8	5.15244
207	226.8	51.9	4.36994
208	137.8	35.1	3.92593
209	178	59.4	2.99663
210	302.9	62.87	4.81788
211	185.6	39.6	4.68687
212	222.9	36.3	6.1405
213	181.9	23.7	7.67511
214	361.1	72.5	4.98069
215	243	50.8	4.78346
216	319	81	3.93827
217	256	60.5	4.2314
218	274.3	82.1	3.34105
219	90.74	42.61	2.12955
220	234	81.6	2.86765
221	281.6	54.1	5.20518
222	76.5	38.6	1.98187
223	239	59.5	4.01681
224	253	41.4	6.11111
225	139.4	64	2.17813
226	360	98.5	3.65482
227	175.4	70.7	2.48091
228	249.1	36.6	6.80601
229	257.7	47.64	5.40932
230	302.4	66.7	4.53373
231	256.5	80.5	3.18634
232	231.5	14.23	16.2684
233	288	77.4	3.72093
234	252	80.4	3.13433
235	192	57.4	3.34495
236	251.41	73.68	3.41219
237	211.4	53	3.98868
238	267	65.5	4.07634
239	171.6	42.8	4.00935
240	136.8	51.8	2.64093
241	130	23.1	5.62771
242	256.7	76.5	3.35556
243	185.6	61.6	3.01299
244	239.5	34.8	6.88218
245	260	58.4	4.45205
246	176.7	34.8	5.07759
247	186	31.5	5.90476
248	321.4	35.8	8.97765
249	129.6	26.6	4.87218
250	310	75.5	4.10596
251	207.5	47.3	4.38689
252	198.4	44.1	4.49887
253	123.9	43.7	2.83524
254	197.1	44.7	4.4094
255	136.6	27.2	5.02206
256	216	53.2	4.06015
257	228	51.9	4.39306
258	280.8	72.7	3.86245
259	311.6	88.5	3.5209
260	236	65.2	3.61963
261	198.5	33.3	5.96096
262	239.4	32.3	7.41176
263	304.8	48.7	6.25873
264	163.17	32.5	5.02062
265	267.5	69.8	3.83238
266	166.3	41.6	3.9976
267	375.4	50.4	7.44841
268	182	87.3	2.08477
269	276.5	79.1	3.49558
270	239.1	69.3	3.45022
271	132.2	48.6	2.72016
272	217.3	58.1	3.7401
273	330.3	26.9	12.2788
274	288.8	110	2.62545
275	253.8	67.1	3.78241
276	288	45.7	6.30197
277	258.4	65	3.97538
278	291.2	87.9	3.31286
279	176	51.4	3.42412
280	273.4	38.2	7.15707
281	317.6	42.3	7.50827
282	218	49.8	4.37751
283	216	92.4	2.33766
284	296.6	72.4	4.09669
285	469.2	85.5	5.48772
286	157	44.8	3.50446
287	234.1	19.7	11.8832
288	274.4	46.93	5.84701
289	164	44	3.72727
290	169.2	53.6	3.15672
291	244.8	50	4.896
292	269.5	73.9	3.64682
293	234.6	45.6	5.14474
294	251.2	84.3	2.97983
295	293	33.33	8.79088
296	173.1	24.8	6.97984
297	148.3	53.4	2.77715
298	119.9	20.4	5.87745
299	262.8	45.4	5.78855
300	258	46.2	5.58442
301	174.6	50.2	3.47809
302	261.72	41.05	6.37564
303	256.3	29.04	8.82576
304	176	29.3	6.00683
305	105.6	21.9	4.82192
306	300.6	44.5	6.75506
307	170.06	40.48	4.20109
308	174	32.48	5.35714
309	107.4	48.8	2.20082
310	212.8	52.6	4.04563
311	254.6	35.1	7.25356
312	256.7	40.1	6.4015
313	284.4	71.3	3.98878
314	96.9	48.5	1.99794
315	203.1	54.2	3.74723
316	392	63.3	6.19273
317	277.2	88.6	3.12867
318	174	29.3	5.93857
319	180.5	39.3	4.59288
320	165	53.25	3.09859
321	304.4	45.9	6.63181
322	205.8	56.3	3.65542
323	413.4	37.8	10.9365
324	235.2	58	4.05517
325	395.76	75.02	5.27539
326	144	47.8	3.01255
327	230.5	74	3.11486
328	200.2	37.6	5.32447
329	227.5	41.79	5.44389
330	286.62	72.08	3.97642
331	208.4	32.6	6.39264
332	274.2	28.5	9.62105
333	324.9	44.91	7.23447
334	331.3	49.6	6.67944
335	491.4	43.7	11.2449
336	336.6	61.4	5.48208
337	148.4	29.8	4.97987
338	372	101.4	3.66864
339	486.5	60.4	8.05464
340	267.2	54.4	4.91176
341	202	54.2	3.72694
342	194.8	51.3	3.79727
343	107.1	20.9	5.1244
344	238.5	71.6	3.33101
345	160.1	25.9	6.18147
346	276	105.9	2.60623
347	296.8	71.5	4.15105
348	160.49	44.79	3.58317
349	345	79.3	4.35057
350	168.5	28	6.01786
351	234	51.5	4.54369
352	191.16	29.4	6.50204
353	40.5	11.1	3.64865
354	323.2	56	5.77143
355	52.9	19.68	2.68801
356	312	94.5	3.30159
357	314.1	37.8	8.30952
358	221	37.8	5.84656
359	304.2	51.3	5.92982
360	251.1	41.87	5.99713
361	174	49.2	3.53659
362	313.9	58.8	5.33844
363	244.8	74.4	3.29032
364	218	70.6	3.08782
365	262.2	37.6	6.9734
366	318.3	72.15	4.41164
367	288.1	49.7	5.79678
368	166	75.1	2.21039
369	190	85.5	2.22222
370	464.1	121.6	3.81661
371	79	28.1	2.81139
372	175	68.5	2.55474
373	308	107.5	2.86512
374	224.6	46.7	4.80942
375	297.6	62.3	4.77689
376	150	41.6	3.60577
377	154	63.5	2.4252
378	195.7	38.7	5.05685
379	327.3	32.6	10.0399
380	216.6	64.6	3.35294
381	239.4	39.52	6.05769
382	170.9	28.5	5.99649
383	365	45.5	8.02198
384	331.7	57.1	5.80911
385	332.8	85.9	3.87427
386	198	59.7	3.31658
387	207.9	48.4	4.29545
388	185.6	32.2	5.76398
389	172.6	48.2	3.58091
390	173.3	40.6	4.26847
391	276	76.8	3.59375
392	155.8	41.4	3.76329
393	446.6	86.4	5.16898
394	224	64.6	3.46749
395	162	31.1	5.209
396	178.5	37.5	4.76
397	178.3	25.4	7.01969
398	251	45.2	5.5531
399	170	43.5	3.90805
400	156	24.9	6.26506
401	274.6	49	5.60408
402	239.1	29.04	8.23347
403	196.5	55.4	3.54693
404	184.5	37.1	4.97305
405	214	63.4	3.37539
406	158.4	30.4	5.21053
407	260.1	73.8	3.52439
408	166.4	43.04	3.86617
409	299.2	130.7	2.28921
410	150.4	37.4	4.02139
411	258.4	61.6	4.19481
412	105.6	46.6	2.26609
413	171.7	36	4.76944
414	235.5	64.2	3.66822
415	247.7	35.4	6.99718
416	230.9	47.4	4.87131
417	365.8	38	9.62632
418	199.5	68.6	2.90816
419	207.9	27.7	7.50542
420	155.3	52.9	2.93573
421	413.4	97.5	4.24
422	316.2	57.97	5.45455
423	280	87.6	3.19635
424	210.1	31.9	6.58621
425	218.01	60.8	3.58569
426	211.5	64.4	3.28416
427	284.3	41.8	6.80144
428	249.6	88.4	2.82353
429	302.8	46.2	6.55411
430	166.4	56.6	2.93993
431	216.8	45.6	4.75439
432	234.8	40.5	5.79753
433	121.8	42.4	2.87264
434	162	52.2	3.10345
435	327.6	74.4	4.40323
436	208.08	37.35	5.57108
437	114	60.3	1.89055
438	179.1	31.2	5.74038
439	262.6	90.2	2.91131
440	223.1	37.9	5.88654
441	190.5	57.3	3.32461
442	166.6	120.7	1.38028
443	207.8	31.5	6.59683
444	211.8	52.8	4.01136
445	216.7	35.07	6.17907
446	134	42.5	3.15294
447	152.8	45.8	3.33624
448	365.1	58.8	6.20918
449	252.3	58.6	4.30546
450	100.8	63	1.6
451	193.6	56.04	3.45468
Mean Na/K			5.03892
